# Supplementary material for: Exploring the Dietary Patterns and Health Behaviours of Centenarians in Ourense (Spain): Adherence to the Southern European Atlantic Diet
Source: Nutrients. 2025 Jul 5;17(13):2231. doi: 10.3390/nu17132231 (PMC12252380; doi:10.3390/nu17132231)
Supplement: Supplementary file 1 [file nutrients-17-02231-s001.zip]

Archive with 1 entries (1 files):
- nutrients-3703732-supplementary.pdf
